# Supplementary material for: Comparative Analysis of Oligosaccharides in Breast Milk and Feces of Breast-Fed Infants by Using LC-QE-HF-MS: A Communication
Source: Nutrients. 2023 Feb 9;15(4):888. doi: 10.3390/nu15040888 (PMC9963387; doi:10.3390/nu15040888)
Supplement: Supplementary file 1 [file nutrients-15-00888-s001.zip]

Archive with 3 entries (3 files):
- Supplement FigureS1.pdf
- Supplementary Table S1.pdf
- Supplementary Table S2.pdf
